# Supplementary material for: Digital color-coded molecular barcoding reveals dysregulation of common FUS and FMRP targets in soma and neurites of ALS mutant motoneurons
Source: Cell Death Discov. 2023 Jan 26;9:33. doi: 10.1038/s41420-023-01340-1 (PMC9879958; doi:10.1038/s41420-023-01340-1)
Supplement: Supplementary file 5 — Supplementary Table S3 [file 41420_2023_1340_MOESM5_ESM.xlsx]

## Sheet: FUS WT-FUS P525L-FMRP
		FUS-WT intron; FUS-P525L 3'UTR; FMRP
		COMMON TARGET GENES (INCLUDED IN NANOSTRING ANALYSIS)		Neurodegenerative disease z-score	Brain disease z-score	ALS z-score	Fragile X syndrome z-score
	1	ACLY		3.3	3.5
	2	ADARB1					2.2
	3	ADNP		3.6	3.4	2.4	3.3
	4	AGAP1					2.4
	5	ANKRD11					2.1
	6	ANKRD52		1.7
	7	AP2B1		3.0	2.7
	8	AP3D1		2.0	1.7
	9	APBA1		2.5	2.4	1.6	1.2
	10	ARHGAP21		1.0	1.7
	11	BRD4		3.0	3.9
	12	CALM1		3.5	3.5		1.7
	13	CALM3		3.5	3.5		1.7
	14	CDC42BPB		1.2
	15	CDK16		2.0	2.2		1.7
	16	CDK17		2.0	1.5
	17	CLASP1		1.7	1.4
	18	CTBP1		3.2	3.2
	19	CTNNB1		5.5
	20	CUX1		2.4			2.3
	21	CYFIP2		2.0	1.5
	22	DAB2IP		1.4
	23	DLG4		6.0		4.4	5.8
	24	DLGAP4		2.6			3.4
	25	EIF4G2		2.3			1.2
	26	EIF4G3		2.1	1.9
	27	FOXO3		5.1
	28	FSCN1		2.6			2.0 Autism spectrum disorder
	29	FYN		5.3			3.1
	30	GCN1L1		1.6	1.7
	31	GNB1		2.5			1.2
	32	HIPK2		3.2	3.1
	33	HTT		7.8	6.2		4.3
	34	HUWE1		3.1	3.4
	35	INPP4A		1.7
	36	ITSN1			2.8		1.5
	37	JAK1		2.2	4.3
	38	KIF5C		3.8
	39	LARGE		1.4	2.4
	40	MACF1		2.7
	41	MAP1B		4.9			5.3
	42	MYH10		2.7	3.4
	43	NAV2		2.2
	44	NCKAP1					2.7
	45	NCOA1		2.8	2.5
	46	NDST1		1.9	2.4
	47	PACS1		2.3
	48	PLD3		3.0	3.2	2.6
	49	PLEC			3.5
	50	PPP2R1A		2.6	2.4
	51	PPP3CA		3.6	3.7
	52	PRICKLE2		3.5
	53	PSAP		3.6	3.6
	54	PTEN			6.1		4.4
	55	PTK2		3.6	4.3
	56	RPTOR		4.3	4.3		2.9
	57	SBF1		2.2	2.2
	58	SHANK2					5.4
	59	SREBF2		3.9
	60	STK25		2.0
	61	STXBP5		2.1
	62	SYNE1		4.2	4.2		1.8
	63	SYT1		4.8			2.7
	64	TAOK2					2.0
	65	TSC22D1		1.3
	66	UBQLN1		4.5	3.6	4.3	1.8
	67	ULK1		4.9	4.1	1.8 spianl cord disease
	68	USP22		1.2		1.1
	69	WDFY3		3.6	2.8
	70	ZFYVE1		3.5
	71	ELAVL4 (HuD)		5.2			4.0
	72	NRN1		3.4	3.1
	73	GAP43		5.1			2.7
		CONTROLS (INCLUDED IN NANOSTRING ANALYSIS)
	74	ENO2	SOMA
	75	GNG3	SOMA
	76	TAGLN	NEURITE
	77	COL3A1	NEURITE
		REFERENCE GENES (INCLUDED IN NANOSTRING ANALYSIS)
	78	ATP5O
	79	HDAC1
	80	THYN1

## Sheet: FUS WT-FMRP
		FUS-WT intron; FMRP
		COMMON TARGET GENES		Neurodegenerative disease z-score	Brain disease z-score	ALS z-score	Fragile X syndrome z-score
	1	AP2A2		3.1	2.5		1.7 Autism spectrum disorder
	2	ATP6V0D1		2.8	2.2
	3	DIDO1		1.9	2
	4	DLG2		4.4			3.5
	5	DOCK3		3.3	3		1.7
	6	DOCK9		2.1
	7	DSCAM		3.6			4.1
	8	EHMT1				1.0 Spinal cord disease	3.4
	9	MAPK8IP3		3.8	3.2		2.5 Autism spectrum disorder
	10	MAST4		1.9			2.2 Autism spectrum disorder
	11	MBD5					3.1
	12	MON2		1.7
	13	NAV3		2.6	2.9		1.1
	14	PACS2		3.6	3.1
	15	PIP5K1C		2.5	2.5
	16	PLCB1		3.9			2.4
	17	R3HDM1		1.2	1.9		1.7 Autism spectrum disorder
	18	TIAM1		3.4	3.7	1.6 Spinal cord disease	2.6
	19	ZEB2		3.2	4.8	2.5 Spinal cord disease	1.3
	20	ZMIZ2				1.9

## Sheet: FUS P525L-FMRP
		FUS-P525L 3'UTR; FMRP
		COMMON TARGET GENES		Neurodegenerative disease z-score	Brain disease z-score	ALS z-score	Fragile X syndrome z-score
	1	AAK1		2.8			1.0 Autism spectrum disorder
	2	ABCA3		2.6	3.1
	3	ABR			2.4		2.1 Autism spectrum disorder
	4	ACO2		4.7	4.3		1.5
	5	ACTB				4.5 Spinal cord disease	3.8
	6	ADCY1		3	3		3
	7	ADD1		2.9
	8	ADRBK1		4			2.4
	9	AFF3					2.4
	10	AGAP3		2	1.8
	11	AGPAT3		2
	12	AGTPBP1		3.5	3.2
	13	AKAP9		3.3	3.4		1.3
	14	AKT3		3.6	4.9	3.4 Spinal cord disease
	15	ALS2				6.6	1.7
	16	AMPH		4.8		4.6 Spinal cord disease	1.8
	17	ANAPC1		1.1	1.8
	18	ANK2		3.8			3
	19	ANK3		4.1		1.2 Spinal cord disease	2.9
	20	AP1B1		2	2.1
	21	AP2A1		2.8	2.3
	22	APBB1		3.6			1
	23	APC		3.1	3.7		1.4
	24	APC2			1.3		1.3 Autism spectrum disorder
	25	APLP1		3.1	3.7		1.4
	26	APP				6.3	4.8
	27	ARF3		3.5		1.2 Spinal cord disease	1
	28	ARFGEF1		1.2			1.2 Autism spectrum disorder
	29	ARHGAP32		3.5			3.6
	30	ARHGEF11		1.8	2.8
	31	ARHGEF12		2.2
	32	ARHGEF17				1.5
	33	ARHGEF2		2.7	3.1		2.2 Autism spectrum disorder
	34	ARID1B		2.2		2.5 Spinal cord disease	3.2
	35	ARID2		1.4	3.2	2.2 Spinal cord disease
	36	ARNT2		2.5	2.8
	37	ARRB1		3.8		1.5 Spinal cord disease	1.2
	38	ASH1L			3		2.2
	39	ATF7IP		2.4	2.2		1.2 Autism spectrum disorder
	40	ATG9A		4	3.3		1.8 Autism spectrum disorder
	41	ATMIN					1.3
	42	ATN1		5.4	5.1		3
	43	ATP1A1		3.3	3.7
	44	ATP1B1		3.1	3.1		1.4
	45	ATP2B4		3.4			1.9
	46	ATP5A1		4	3.8	1.7 Spinal cord disease	2.2 Autism spectrum disorder
	47	ATP5B		4.2	3.7
	48	ATP6V0A1		3.3
	49	ATP6V1B2		3.2
	50	ATXN1		6.3	5.9	1.7	4
	51	AUTS2		2.9		1.1 Spinal cord disease	3.7
	52	BAP1			3.7
	53	BCR		2	2.6
	54	BIRC6		2.8	3.2	1.0 Spinal cord disease
	55	BMPR2					2.6
	56	BRSK1					1.4
	57	BSN		4.8			3.4
	58	C2CD2L		2
	59	CAMK2N1		2.4	2.2		1.7 Autism spectrum disorder
	60	CAMKK2		4.1			1.8
	61	CAMTA1		2.7	3.5	2.1 Spinal cord disease
	62	CAND1			2.6		1.7 Autism spectrum disorder
	63	CBX6			2.5
	64	CDC42BPA		2.4	2.7
	65	CDK5R1					1.2
	66	CDKL5		3.5			4.6
	67	CELF5					3.1
	68	CELSR2					2.2 Autism spectrum disorder
	69	CELSR3		2.6			3.3 Autism spectrum disorder
	70	CHD4		2.6	3.7		1.8
	71	CHD6		2.2	2.7
	72	CHD8		3.2			4.9
	73	CHN1			2.6
	73	CHST2			1.7	1.4 Spinal cord disease
	74	CIC		2.6	3.6	3.1 Spinal cord disease	1.4 Autism spectrum disorder
	75	CKAP5		2.5			1.5 Autism spectrum disorder
	76	CLASP2		2.8	2.3		1.3
	77	CLCN3		3.1	4.1	1.8 Spinal cord disease	2.5 Autism spectrum disorder
	78	CLEC16A			1.9
	79	CLSTN1			2.6		2.1
	80	CLTC		3.9	3.7
	81	CNP				3.4
	82	CPE		3.2			1.8 Autism spectrum disorder
	83	CREBBP		4.9	4.9	3.2 Spinal cord disease	3
	84	CRMP1		3.8			2.1
	85	CRTC1			2.9	1.2	1.5
	86	CTNND2				1.5 Spinal cord disease	2.4
	87	DCLK1		2.8	3.3
	88	DCTN1		5.6		2.2 Spinal cord disease	2.8 Autism spectrum disorder
	89	DDX24		1.5			1
	90	DENND5A					1.3
	91	DHX30			2.4		1.7 Autism spectrum disorder
	92	DIRAS2		1.9
	93	DLGAP1		3.7			4.2
	94	DMWD		2			1.9
	95	DNAJC6				2.9
	96	DOCK4		2.4	3		2.3
	97	DPYSL2				4.1	2.8
	98	DST		3.4			1.3 Autism spectrum disorder
	99	DUSP8		2.1	2.4
	100	DYNC1H1		4.5		MTSS1L	2.1
	101	EEF2			4.5		3.9
	102	EGR1				2.5 Spinal cord disease	2.8
	103	EHMT2			4.4	1.9 Spinal cord disease	3
	104	EIF4G1		4.8	4.7	2.6 Spinal cord disease	4.3
	105	ELMO2		1.9	2.2
	106	EML2		1.2
	107	ENC1		2.5	2.6		1.1
	108	EP400		2.3	2.8	1.1 Spinal cord disease	1.9 Autism spectrum disorder
	109	EPB41L1		2.8			1.6
	110	EPHA4					2.5
	111	EPN1		2.7	2.7
	112	FAM120A		1.3	2.1
	113	FAM171B			1.2
	114	FASN		3.6	4.3	2.1 Spinal cord disease
	115	FBXL19			1.7
	116	GABBR1		4.6		3.1 Spinal cord disease	4.5
	117	GLUL				3.2 Spinal cord disease	2.3
	118	GNAL		3.3			2.4 Autism spectrum disorder
	119	GNAS			3.9	2.4 Spinal cord disease	2.4
	120	GPAM		2	2.4
	121	GPM6A		3.3	2.8		1
	122	GRIN2A		6.1		2.5 Spinal cord disease	5
	123	GSK3B		5.9		2.3 Spinal cord disease	3.1
	124	GTF3C1		2.4	2.6
	125	HDAC4		5			2.7
	126	HDLBP		2.6		1.2 Spinal cord disease
	127	HERC1		1.4	2
	128	HIPK3		2.9	3.1
	129	HIVEP1			1.9
	130	HIVEP2		2.6			2
	131	HK1		3.6	3.6	1.3 Spinal cord disease	1.6 Autism spectrum disorder
	132	HNRNPUL1		2.6	2.3
	133	IDS		3.2	3.1	1.1 Spinal cord disease	2
	134	IPO5		2.8	2.4
	135	IRS2		4.3
	136	JPH3		4.7			3.5
	137	KCNC3		5.1			3.3
	138	KDM5C				1.7 Spinal cord disease	3.3
	139	KDM6B		3.7	4.4	2.5 Spinal cord disease	1.6
	140	KIAA0226		3.4	2.8
	141	KIF1A		4.5			2.5
	142	KIF1B		3.8	3.6
	143	KIF21A			2.6
	144	KIF21B			2.2	1.9	1.1
	145	KIF3C		2.1	2.5		3.1
	146	KIF5A		4.7	4.1	1.9 Spinal cord disease	1.8
	147	KLC1		4.2	3.4	1.2 Spinal cord disease	1.4
	148	LARS2		3.4	3.7		1.4
	149	LINGO1				3.5	1.3
	150	LLGL1		1.8
	151	LMTK2		2.6	1.8
	152	LPHN3		3	3.5		1.1
	153	LRP1				3.3	1.4
	154	LRRC41			1.2	3.1
	155	LRRC4B					1.9
	156	LRRC8B		1.8
	157	MADD		4.1	3.8		1.8
	158	MAGED1		2.9	2.8		1.5
	159	MAP1A		4.6
	160	MAP2		6.1	3.6	3.6 Spinal cord disease	3.2
	161	MAP4		3.5	3.2
	162	MAP7D1		1.2			1.0 Autism spectrum disorder
	163	MAPK1		4.9		2.9 Spinal cord disease	2.5
	164	MAZ		2.9	3.3		2.2
	165	MBP				4.7	3.3
	166	MED13			2.7
	167	MEF2D		4.1			2.1
	168	MFHAS1			1.9		1.0 Autism spectrum disorder
	169	MIB1			2.4	2.2 Spinal cord disease
	170	MKL2		1.5	2.6		2.1 Autism spectrum disorder
	171	MTMR4		1.4	1.8		1.1
	172	MTSS1L		1.5	1.7	1.3 Spinal cord disease
	173	MYCBP2			2.9		1.1
	174	MYO18A		1.7	1.9
	175	MYO5A			3.8		2.7
	176	NAT8L		2.8			2.4 Autism spectrum disorder
	177	NAV1		3		1.5 Spinal cord disease
	178	NBEA					3.3
	179	NCAM1		4.7		3.7 Spinal cord disease	2.2
	180	NCOA2			2.9
	181	NCOA6		2.3	2.4		1.7 Autism spectrum disorder
	182	NCOR1		4	4.2	1.8 Spinal cord disease	2.2
	183	NCS1		4.1	3.5		3.2
	184	NFIC		2.7	3.5	2.1 Spinal cord disease	2.0 Autism spectrum disorder
	185	NHSL1			1.1
	186	NISCH		3	3.1		1.9 Autism spectrum disorder
	187	NLGN2			2.9
	188	NRIP1		2.9
	189	NRXN2		4.4		1.6 Spinal cord disease	5
	190	NRXN3		4.5		1.7 Spinal cord disease	4.9
	191	NSD1		2.3	3.8	2.3 Spinal cord disease	2.8
	192	NSF		3.9			2.4
	193	NUP98		3.1	3.3	1.6 Spinal cord disease
	194	OGDH			3.5		1.6 Autism spectrum disorder
	195	OXR1		3.7
	196	PCDH1		1.6	2.4		2.6 Autism spectrum disorder
	197	PCDHA4			1.6		2.3
	198	PCNX		1.5	1.8
	199	PDE4DIP			2.8		1.3
	200	PDZD8		3.2	2
	201	PER1			2.8
	202	PFKM		3.4	4
	203	PGM2L1			1.3	1.4
	204	PHF12					1.4 Autism spectrum disorder
	205	PHLDB1				4.0 Spinal cord disease
	206	PIKFYVE			3.7
	207	PINK1				5.8	2.8
	208	PJA2			2
	209	PKP4			1.9		2.4
	210	PLXNA2		3.2	3.7
	211	PLXNA4		3.5	3.8		1.9
	212	POLR2A		3.6	3.8	1.7 Spinal cord disease	1
	213	PPM1E		1.5			1.5
	214	PPP1R9B		4.2	3.7		2.8
	215	PPP2R2C			2.7	2.4
	216	PPP2R5B		2	2.3
	217	PRKACB		3	3		1.5 Autism spectrum disorder
	218	PRR12			1.8
	219	PTCH1		3.4	6	3.3 Spinal cord disease
	220	PTPN11		3.9		3.8 Spinal cord disease
	221	PTPRD			4.1	2.3 Spinal cord disease	1.5
	222	PTPRG		2.3		1.6 Spinal cord disease	3.1 Autism spectrum disorder
	223	PTPRS		3.4	3.6	2.3 Spinal cord disease	1.6
	224	PUM1		3.1	3.4		2.1
	225	PUM2		3.1			3.4
	226	RALGDS		2.2	3.2	1.3 Spinal cord disease	1.6 Autism spectrum disorder
	227	RAPGEF1		3.3
	228	RERE		2.5	2.8
	229	RHOB			4.3	2.1 Spinal cord disease	1.4
	230	RHOBTB2		3.2			1.4
	231	RTN1		3.6	3		1.6 Autism spectrum disorder
	232	RTN3			3.2	3
	233	RTN4		5.3			1.6
	234	RUSC1			1
	235	RUSC2		1.5
	236	SALL2		1.1	3.8	2.6 Spinal cord disease
	237	SAMD4B			1.1
	238	SASH1		1.4	2.3	1.9 Spinal cord disease	1.7
	239	SCAP			3.2
	240	SEC16A		3	2.3
	241	SECISBP2L			1.4
	242	SEPT3.			2.3		1.1 Autism spectrum disorder
	243	SETD5					2.9
	244	SETX		5.9	5.1		3.7
	245	SLC12A6		3.6			1.4
	246	SLC4A8		1.8
	247	SLC8A1					1.9 Autism spectrum disorder
	248	SLITRK5			2.4		2.4
	249	SMARCA2		3.1	4.2	2.2 Spinal cord disease	2.4
	250	SMARCA4		3.7	5.1	3.5 Spinal cord disease	2.5
	251	SMARCC2		2.5			2.5
	252	SMG1		4	3.8
	253	SMPD3		4.1	3.9	1.2 Spinal cord disease
	254	SNAP91		4.1	3.3		1.9
	255	SNPH		4.1	3.3
	256	SON		2.2	1.8
	257	SORBS2		2.3			1.7 Autism spectrum disorder
	258	SORL1				3.9	2.6
	259	SORT1		5.3			1.4
	260	SPEN		3.9	3.7	1.6 Spinal cord disease
	261	SPIRE1		1.6	1.6
	262	SPRED1		2.9			1.9
	263	SPTBN1		3.3	3.4	1.7 Spinal cord disease	1.2
	264	SRGAP3		3	3.8	3.7 Spinal cord disease	2.6
	265	SRRM2		3.2	2.7
	266	STXBP1					3.6
	267	SUPT6H		1.9	2.1
	268	SV2A				1.9 Spinal cord disease	2.6
	269	SYNGAP1		3.6		1.6 Spinal cord disease	4.8
	270	SYNGR1		2.8	2.3		1.6 Autism spectrum disorder
	271	TANC2		1.8
	272	TAOK1		3.1	3		1.1
	273	TBC1D9					1.5 Autism spectrum disorder
	274	TCF20		3.6			2.9
	275	TCF4		3.9	4.4	2.1 Spinal cord disease	2.3
	276	TEF		2.6
	277	TLE3		2	2.7		1.6 Autism spectrum disorder
	278	TMEM63B		2.1	1.9
	279	TMOD2		2.5			1.5 Autism spectrum disorder
	280	TNKS		3.5	3.8	1.3 Spinal cord disease
	281	TNPO2		2.2
	282	TNRC18		2.6	1.3		3.3 Autism spectrum disorder
	283	TNRC6B		2.2	2.3		2.2
	284	TPPP		4.8			1.6 Autism spectrum disorder
	285	TRAK1		4.1	3.5
	286	TRAK2		3.8	2.9		2.3 Autism spectrum disorder
	287	TRIM2		3	2.9		1.8 Autism spectrum disorder
	288	TRIM32		4.1			1.9
	289	TRIM9		3.1	2.7		2.4 Autism spectrum disorder
	290	TRIP12		2.2	2.8		1.8
	291	TSHZ1		1.8	2.5
	292	TTBK2		4.4	4.5	1.6 Spinal cord disease	1.4 Autism spectrum disorder
	293	TTC3		3.3	2.9		1.8
	294	TTLL7		2.1	2
	295	TUBB3		4.8		2.9 Spinal cord disease	2.5
	296	TULP4			1.7
	297	UBA1		4.6			1.2
	298	UBAP2L		2.5			2.1
	299	UBE2O		2.1
	300	UBE3C		2.9			2.1 Autism spectrum disorder
	301	UBQLN2			5		2.3
	302	UBR5		3.3	3.4	1.0 Spinal cord disease	2.1 Autism spectrum disorder
	303	ULK2		4.1	3.8
	304	VAMP2		5.2			2.2
	305	VPS13D		4.1
	306	WASF1		3.3			3.6
	307	WDR13				2.3	1.2
	308	WDR6		1.9	1.4
	309	WNK1		2.7
	310	WWC1			3.2	1.9	2.5 Autism spectrum disorder
	311	XPO6		2	1.6
	312	XPO7		1.7	1.7
	313	YWHAG		4	4
	314	ZC3H4			1.1		1
	315	ZCCHC14		1.9
	316	ZFR		2	1.8
	317	ZMIZ1		2.3		2.1
	318	ZNF704		2.1
