# Supplementary material for: Digital color-coded molecular barcoding reveals dysregulation of common FUS and FMRP targets in soma and neurites of ALS mutant motoneurons
Source: Cell Death Discov. 2023 Jan 26;9:33. doi: 10.1038/s41420-023-01340-1 (PMC9879958; doi:10.1038/s41420-023-01340-1)
Supplement: Supplementary file 8 — Supplementary Table S6 [file 41420_2023_1340_MOESM8_ESM.xlsx]

## Sheet: Foglio1
		AP2B1 3'UTR FW XhoI	CACTCGAGCAAGACTGGTCCAGTACCCTT
		AP2B1 3'UTR RV NotI	CAGCGGCCGCTGTGTAAATGTGAGTTTATTG
		MAP1B 3'UTR FW_XhotI	CACTCGAGGTCTACATAGGCAAAGTTTTCCAT
		MAP1B 3'UTR RV_NotI	CAGCGGCCGCGATAAAAGCTTACAGTTCCTTTCAA
		PTEN 3'UTR FW_XhotI	CACTCGAGGCTGCACAGAAATTTTCAATTTGA
		PTEN 3'UTR RV_NotI	CAGCGGCCGCGGAGTATCTGAAGAGGCTGAATCA
		TAGLN_FW	GCCTTTTTCACCCAAACTGTTC
		TAGLN_RV	TGGGGGATGGAGTTCTTAGTGT
		MAPKAPK2_FW	TCATGTACATCCTGCTGTGTGG
		MAPKAPK2_RV	TGGTTCATAAACTCGGTGATGG
		COL3A1_FW	AGGAAGCTGTTGAAGGAGGATG
		COL3A1_RV	GGTTGGGGCAGTCTAATTCTTG
		GNG3_FW	CCTTCAGGTACCAGCCATCC
		GNG3_RV	GGGTCAGTGGAGGGTACCAA
		THYN1_FW	CCAGAGAGCCGCCTAGAGAA
		THYN1_RV	CTTCATGAGTCCTGCGATGC
		HDAC1_FW	CTATCAAAGGACACGCCAAGTG
		HDAC1_RV	GCCACAGCTGTCTCATATGTCC
		TUBB3 FW	CCCGGAACCATGGACAGTGT
		TUBB3 RV	TGACCCTTGGCCCAGTTGTT
		AP2B1 FW	TACCTTGGGCCCAGTCATGAAG
		AP2B1 RV	GTGGGATGAGGCAGCTGAAGTA
		MAP1B FW	ATTCGCCCTCCCCTTCAGTG
		MAP1B RV	ATTCGCCCTCCCCTTCAGTG
		PTEN FW	TTCAGTGGCGGAACTTGCAATC
		PTEN RV	TGAACTTGTCTTCCCGTCGTG
		ATP5O FW	ACTCGGGTTTGACCTACAGC
		ATP5O RV	GGTACTGAAGCATCGCACCT
